# Supplementary material for: Testing the Effects of App-Based Motivational Messages on Physical Activity and Resting Heart Rate Through Smartphone App Compliance in Patients With Vulnerable Coronary Artery Plaques: Protocol for a Microrandomized Trial
Source: JMIR Res Protoc. 2023 Oct 2;12:e46082. doi: 10.2196/46082 (PMC10580140; doi:10.2196/46082)
Supplement: Multimedia Appendix 1 [file resprot_v12i1e46082_app1.zip]

Archive with 1 entries (1 files):
- Supplementary File 2/MIRTH randomization algorithm.txt
