# Supplementary material for: Testing the Effects of App-Based Motivational Messages on Physical Activity and Resting Heart Rate Through Smartphone App Compliance in Patients With Vulnerable Coronary Artery Plaques: Protocol for a Microrandomized Trial
Source: JMIR Res Protoc. 2023 Oct 2;12:e46082. doi: 10.2196/46082 (PMC10580140; doi:10.2196/46082)
Supplement: Multimedia Appendix 1 [file resprot_v12i1e46082_app1.zip › Supplementary File 2/MIRTH randomization algorithm.txt]

/* Amplify Params - DO NOT EDIT
	API_MIRTH_GRAPHQLAPIIDOUTPUT
	API_MIRTH_NOTIFICATIONTABLE_ARN
	API_MIRTH_NOTIFICATIONTABLE_NAME
	API_MIRTH_USERTABLE_ARN
	API_MIRTH_USERTABLE_NAME
	ENV
	REGION
Amplify Params - DO NOT EDIT */


const AWS = require('aws-sdk');
const { Expo } = require('expo-server-sdk');
const uuid = require('uuid');


const docClient = new AWS.DynamoDB.DocumentClient();
const expo = new Expo();

async function handler(_event) {
  const { Items } = await docClient
    .scan({
      TableName: process.env.API_MIRTH_USERTABLE_NAME,
    })
    .promise();

  const users = Items ?? [];

  const dbNotifs = [];
  const messages = [];
  const today = new Date();

  for (const user of users) {
    const { expoPushToken } = user;

    // Is valid Expo token?
    if (!expoPushToken || !Expo.isExpoPushToken(expoPushToken)) {
      continue;
    }

    const createdAtDate = new Date(user.createdAt);
    const start = new Date(createdAtDate);
    start.setMonth(createdAtDate.getMonth() + 3);
    const end = new Date(createdAtDate);
    end.setMonth(createdAtDate.getMonth() + 6);

    const isWithinInterval = today > start && today < end;

    // Some probability that user gets a message
    if (isWithinInterval && Math.random() < 0.2) {

      const message = getRandomMessage(bankMessages);

      const createdAt = new Date().toISOString();

      dbNotifs.push({
        PutRequest: {
          Item: {
            id: uuid.v4(),
            __typename: 'Notification',
            body: message,
            target: user.id,
            key: 'KEY',
            createdAt,
            updatedAt: createdAt,
          },
        },
      });

      messages.push({
        to: expoPushToken,
        priority: 'high',
        sound: 'default',
        body: message,
        data: { message },
      });
    }
  }

  if (dbNotifs.length < 1 && messages.length < 1) {
    return true;
  }

  await docClient
    .batchWrite({
      RequestItems: {
        [process.env.API_MIRTH_NOTIFICATIONTABLE_NAME]: dbNotifs,
      },
    })
    .promise();

  // TODO: remove
  // console.log(messages.map(m => ({ to: m.to, body: m.body })));

  const chunks = expo.chunkPushNotifications(messages);

  const tickets = [];

  for (const chunk of chunks) {
    try {
      const ticketChunk = await expo.sendPushNotificationsAsync(chunk);
      tickets.push(...ticketChunk);
    } catch (error) {
      console.error(error);
      console.error(error.details);
    }
  }

  const receiptIds = [];

  for (const ticket of tickets) {
    if (ticket.id) {
      receiptIds.push(ticket.id);
    }
  }

  const receiptIdChunks = expo.chunkPushNotificationReceiptIds(receiptIds);

  for (const chunk of receiptIdChunks) {
    try {
      const receipts = await expo.getPushNotificationReceiptsAsync(chunk);

      for (const receiptId in receipts) {
        let { status, message, details } = receipts[receiptId];

        if (status === 'ok') {
          continue;
        } else if (status === 'error') {
          console.error(`There was an error sending a notification: ${message}`);
          // https://docs.expo.io/guides/push-notifications/?redirected#errors
          if (details && details.error) {
            console.error(`The error code is ${details.error}`);

            // Remove Expo token if device can no longer receive notifications
            if (details.error === 'DeviceNotRegistered') {
              await docClient
                .update({
                  TableName: process.env.API_MIRTH_USERTABLE_NAME,
                  Key: { id: userId },
                  UpdateExpression: 'REMOVE expoPushToken',
                })
                .promise();
            }
          }
        }
      }
    } catch (error) {
      console.error(error);
    }
  }

  return true;
}


exports.handler = handler;

function getRandomMessage(arr) {
  return arr[Math.floor(Math.random() * arr.length)];
}

const bankMessages = [
  'Exercise gives you endorphins. Endorphins make you happy. Be happy!',
  'Exercising can improve your mood, make you more focused and make you feel stronger mentally.',
  'Going on a long walk can help you to reduce your stress. Give it a try, see how you feel.',
  'Walking can help you to lose weight, improve your blood sugar, and protect your heart.',
  'Going for a quick walk today can make you feel more energetic.',
  'Walking can improve your mood and clear your mind.',
  'Regular walking can have long term benefits for your health. Why not walk towards feeling your best?',
  'Managing your mild body aches can be hard. Being active can help.',
  'Being more active and keeping fit sets a good example to your loved ones.',
  'Your loved ones will be proud to see the positive changes in your health over time.',
  'Do not feel bad if you have to start slow. Steady progress is better than no progress. It will pay off!',
  'Walking increases your fitness and your chances of living longer.',
  'Physical activity is a great way to feel better overall, improve your health, and lift your mood. Aim for at least 30 minutes of walking each day at a medium pace to see the benefits.',
  'Taking part in healthy activities with others can make you feel great. The more you do, the more you will be capable of!',
  'Is something making exercise hard for you? If so, what could you do to overcome the obstacles?',
  "Haven't been active before? Don't let that hold you back. Start today and feel a sense of achievement!",
  'Have you made changes to improve your health before? How did you do it? You can do it again!',
  'You are a strong person. Use that strength to reach your activity goal.',
  'Do not feel bad if you have to start slow. Steady progress is better than no progress. It will pay off!',
  'Keep working towards your activity goals. You will get there!',
  'You can inspire others by being active yourself.',
  'Others will see the changes you are making for your health.',
  'Do not worry if you are not as physically active as others. Focus on you and your own goals. Everyone is different.',
  "Don't feel like being active? Think of those cheering you on a make them proud!",
  'Other people like you are experiencing the benefits of being active. You could too!',
  'Increasing your activity levels is good for you and those around you!',
  'When feeling down you may not feel like being active. But being active will lift your mood. Give it a go!',
  "There will be times when you do not meet your goals. That's ok, just keep moving forward. It is important not to give up.",
  'Can you find 30 minutes in your day to go for a walk? That is less time than it takes to watch one episode of a TV show.',
  'Try planning out easier ways to be more active. This could be getting off the bus a few stops early.',
  "Exercise isn't just for the gym. How could you be more active around your home, neighbourhood, or workplace?",
  'Place some comfortable shoes in a place that will prompt you to head out for a walk. Imagine the benefits it could bring!',
  'Could you pair up walking with doing errands or work? Maybe try walking while on a phone call.',
  'Try not to sit for more than 30 minutes at a time. Get up and walk around your home for a few minutes. It will benefit your health.',
  "Increasing activity levels doesn’t need to be hard. Go for a brisk walk to the park, the shops, or a friend's house.",
  'Being active doesn’t need to be expensive. A pair of comfortable shoes and a bottle of water is all it takes!',
  'Involve your loved ones in your activities. You can all benefit!',
  'Invite a friend or family member to go on a walk with you. Use this active time to catch up.',
  'Can a friend or family member help you to reach your goal? Identify someone who can nudge you to be more active.',
  'Why not ask your loved ones for support to be more active? Their encouragement can help you progress that little bit further',
  'Could you use walking as a way to visit new places or parks with your friends or family?',
  'Most people spend too much time sitting and not enough time moving around. Could today be a more active day for you? Give it a try.',
  'It can be difficult to find the time to exercise. What could you change to reach your activity goals?',
  'Having good support is the best way to reach your goals and manage your health. Look for people who give you support, advice, and companionship.',
];
