# Supplementary material for: Testing the Effects of App-Based Motivational Messages on Physical Activity and Resting Heart Rate Through Smartphone App Compliance in Patients With Vulnerable Coronary Artery Plaques: Protocol for a Microrandomized Trial
Source: JMIR Res Protoc. 2023 Oct 2;12:e46082. doi: 10.2196/46082 (PMC10580140; doi:10.2196/46082)
Supplement: Multimedia Appendix 2 [file resprot_v12i1e46082_app2.zip]

Archive with 6 entries (6 files):
- Screenshot 1.JPG
- Screenshot 2.PNG
- Screenshot 3.PNG
- Screenshot 4.PNG
- Screenshot 5.JPG
- Screenshot 6.JPG
