# Supplementary material for: Testing the Effects of App-Based Motivational Messages on Physical Activity and Resting Heart Rate Through Smartphone App Compliance in Patients With Vulnerable Coronary Artery Plaques: Protocol for a Microrandomized Trial
Source: JMIR Res Protoc. 2023 Oct 2;12:e46082. doi: 10.2196/46082 (PMC10580140; doi:10.2196/46082)
Supplement: Multimedia Appendix 3 [file resprot_v12i1e46082_app3.xlsx]

## Sheet: MIRTH messages
MIRTH messages	BCT used	Targeting
		Motivation	Volition
Exercise gives you endorphins. Endorphins make you happy. Be happy!	Information about health consequences	X
Exercising can improve your mood, make you more focussed and make you feel stronger mentally.	Information about health consequences	X
Going on a long walk can help you to reduce your stress. Give it a try, see how you feel	Information about health consequences	X
Walking can help you to lose weight, improve your blood sugar, and protect your heart	Information about health consequences	X
Going for a quick walk today can make you feel more energetic.	Information about health consequences	X
Walking can improve your mood and clear your mind.	Information about health consequences	X
Regular walking can have long term benefits for your health. Why not walk towards feeling your best?	Information about health consequences	X
Managing your mild body aches can be hard. Being active can help	Information about health consequences	X
Being more active and keeping fit sets a good example to your loved ones	Identify as self as a role model	X
Your loved ones will be proud to see the positive changes in your health over time.	Social support unspecified		X
Do not feel bad if you have to start slow. Steady progress is better than no progress. It will pay off!	Information about health consequences	X	X
Walking increases your fitness and your chances of living longer	Information about health consequences	X
Physical activity is a great way to feel better overall, improve your health, and lift your mood. Aim for at least 30 minutes of walking each day at a medium pace to see the benefits	Goal setting behaviour	X	X
Taking part in healthy activities with others can make you feel great. The more you do, the more you will be capable of!	Social support unspecified	X	X
Is something making exercise hard for you? If so, what could you do to overcome the obstacles?	Problem solving		X
Haven't been active before? Don't let that hold you back. Start today and feel a sense of achievement!	Information about emotional consequences	X
Have you made changes to improve your health before? How did you do it? You can do it again!	Problem solving	X
You are a strong person. Use that strength to reach your activity goal.	Information about emotional consequences		X
Do not feel bad if you have to start slow. Steady progress is better than no progress. It will pay off!	Information about health consequences	X
Keep working towards your activity goals. You will get there!	Prompts/Cues		X
You can inspire others by being active yourself	Identify as self as a role model	X
Others will see the changes you are making for your health	Information about others' approval		X
Do not worry if you are not as physically active as others. Focus on you and your own goals. Everyone is different			X
Don't feel like being active? Think of those cheering you on a make them proud!	Social support unspecified		X
Other people like you are experiencing the benefits of being active. You could too!	Information about others' approval	X
Increasing your activity levels is good for you and those around you!	Information about health consequences	X
When feeling down you may not feel like being active. But being active will lift your mood. Give it a go!	Prompts/Cues		X
There will be times when you do not meet your goals. That's ok, just keep moving forward. It is important not to give up.	Prompts/Cues		X
Can you find 30 minutes in your day to go for a walk? That is less time than it takes to watch one episode of a TV show.	Goal setting behaviour		X
Try planning out easier ways to be more active. This could be getting off the bus a few stops early.	Goal setting behaviour	X
Exercise isnt just for the gym. How could you be more active around your home, neighbourhood, or workplace?	Prompts/Cues	X
Place some comfortable shoes in a place that will prompt you to head out for a walk. Imagine the benefits it could bring!	Adding objects to the environment	X	X
Could you pair up walking with doing errands or work? Maybe try walking while on a phone call..	Problem solving	X	X
Try not to sit for more than 30 minutes at a time. Get up and walk around your home for a few minutes. It will benefit your health.	Goal setting behaviour		X
Increasing activity levels doesn’t need to be hard. Go for a brisk walk to the park, the shops, or a friend's house.	Prompts/Cues	X
Being active doesn’t need to be expensive. A pair of comfortable shoes and a bottle of water is all it takes!	Problem solving	X
Involve your loved ones in your activities. You can all benefit!	Social support unspecified	X	X
Invite a friend or family member to go on a walk with you. Use this active time to catch up..	Social support unspecified	X	X
Can a friend or family member help you to reach your goal? Identify someone who can nudge you to be more active.	Social support unspecified	X
Why not ask your loved ones for support to be more active? Their encouragement can help you progress that little bit further	Social support unspecified	X
Could you use walking as a way to visit new places or parks with your friends or family?	Social support unspecified	X
Most people spend too much time sitting and not enough time moving around. Could today be a more active day for you? Give it a try.	Prompts/Cues	X
It can be difficult to find the time to exercise. What could you change to reach your activity goals?	Problem solving		X
Having good support is the best way to reach your goals and manage your health. Look for people who give you support, advice, and companionship.	Social support unspecified	X
